# Supplementary material for: MGAT1-Guided complex N-Glycans on CD73 regulate immune evasion in triple-negative breast cancer
Source: Nat Commun. 2025 Apr 15;16:3552. doi: 10.1038/s41467-025-58524-9 (PMC11997035; doi:10.1038/s41467-025-58524-9)
Supplement: Supplementary file 4 — Supplementary Data 2 [file 41467_2025_58524_MOESM4_ESM.xlsx]

## Sheet: List of compound
	Supplmentary Data: List of compounds tested
	Number	Compounds	Structure
	No.1	Compound number
		MolPort-002-962-202
	No.2	Compound number
		MolPort-002-697-786
	No.3	Compound number
		MolPort-003-059-771
	No.4	Compound number
		MolPort-003-011-889
	No.5	Compound number
		MolPort-002-954-255
	No.6	Compound number
		MolPort-051-491-551
	No.7	Compound number
		MolPort-002-593-391
	No.8	Compound number
		MolPort-004-851-686
	No.9	Compound number
		MolPort-002-600-088
	No.10	Compound number
		MolPort-002-635-531
	No.11	Compound number
		MolPort-051-482-853
	No.12	Compound number
		MolPort-002-592-619
	No.13	Compound number
		MolPort-010-890-169
	No.14	Compound number
		Molport-002-767-377
