# Supplementary material for: MGAT1-Guided complex N-Glycans on CD73 regulate immune evasion in triple-negative breast cancer
Source: Nat Commun. 2025 Apr 15;16:3552. doi: 10.1038/s41467-025-58524-9 (PMC11997035; doi:10.1038/s41467-025-58524-9)
Supplement: Supplementary file 5 — Supplementary Data 3 [file 41467_2025_58524_MOESM5_ESM.xlsx]

## Sheet: Antibodies
	Supplementary Data 3 Antibodies					Supplementary Data 3 The antibodies applied in multiplex IHC staining
	Antibodies	Source	Catalog #				Antigen	Primary antibodies			Fluorophore
	Anti-MGAT1 antibody produced in mouse	Millipore Sigma	SAB1400165			Panel			Venders	Catalog #
	Anti-MGAT1 (N-term) antibody produced in rabbit	Milipore Sigma	SAB1300073				MGAT1	0.111111	ProteinTech		Opal 540
	MGAT1 Polyclonal antibody	proteintech	15103-1-AP				CD73	0.111111	Cell signaling	13160s	Opal 620
	NT5E/CD73 (D7F9A) Rabbit mAb	Cell Signaling	13160				CD3	No	Viocare medical	PP215AA	Opal 520
	CD73 Monoclonal Antibody (4G4)	Invitrogen	MA5-49082				CD8	0.180556	Cell signaling	70306S	Opal 570
	beta Actin Monoclonal Antibody (BA3R), HRP	ThermoFisher	MA5-15739-HRP				Ki67	0.388889	abcam	ab15580	Opal 650
	Rab8A (D22D8) XP® Rabbit mAb	Cell Signaling	6975				PanCK	0.180556	abcam	ab7753	Opal 690
	RAB13 Rabbit pAb	ABclonal	A10571
	VAMP3 (D9S6K) XP® Rabbit mAb	Cell Signaling	61451
	CD4-BV750 (GK1.5)	Biolegend	100467
	CD8a-Spark Blue550 (53-6.7)	Biolegend	100780
	CD45-BV570 (30-F11)	Biolegend	103135
	CD3e-Percp5.5 (145-2C11)	Biolegend	100328
	CD11b-BB515 (M1/70)	BD Horizon	564454
	CD11c-AF532 (N418)	eBiosciences	58011482
	CD19-BV785 (6D5)	Biolegend	115543
	CD24-AF700 (M1/69)	Biolegend	101836
	CD25-BV650 (PC61)	Biolegend	102038
	CD44-PECy5 (IM7)	Biolegend	103010
	CD69-BV510 (H1.2F3)	Biolegend	104532
	CD73-APC (TY/11.8)	Biolegend	127210
	IFN-γ-PECy7 (XMG1.2)	Biolegend	505826
	TNF-α-BV650 (MP6-XT22)	Biolegend	506333
	F4/80-PECy5 (BM8)	Biolegend	123114
	MHCII-PE/Dazzle™ 594 (M5/114.15.2)	Biolegend	121606
	CD163-PE (S15049F)	Biolegend	156704
	CD274-BV605 (10F.9G2)	Biolegend	124321
	CD279-APC-R700 (J43)	BD Biosciences	565815
	Ly-6C-BV711 (HK1.4)	Biolegend	128037
	Ly-6G/C-AF594 (RB6-8C5)	Biolegend	108448
	Tim3-APC (B8.2C12)	Biolegend	134008
	CD335(NKp46)-PerCp-eFluor710	eBiosciences	46-3351-82
	CX3CR1-APC/Fire750 (SA011F11)	Biolegend	149039
	CD86-FITC (GL-1)	Biolegend	105006
	FoxP3-BV421 (MF-14)	Biolegend	126419
	Ly108-BB700 (13G3)	BD Biosciences	742272
	Ki67-PacificBlue (16A8)	Biolegend	652422
	Tox-eFluor660 (TXRX10)	eBiosciences	50650282
	CD103-BV480 (M290)	BD Biosciences	566118
	KLRG1-PECy7 (2F1/KLRG1)	Biolegend	138416
	CD45-APC-Cy7 (30-F11)	Biolegend	103116
	CD8-BUV737 (53-6.7)	BD Biosciences	612759
	CD4-FITC (GK1.5)	Biolegend	100406
	CD279 (PD1)-PE (29F.1A12)	Biolegend	135206
	PanCK-AF532 (AE1/AE3)	Novus	NBP2-33200AF532
	CD73-CoraLite594 (1G5G8)	Proteintech	CL594-67789
