# Supplementary material for: MGAT1-Guided complex N-Glycans on CD73 regulate immune evasion in triple-negative breast cancer
Source: Nat Commun. 2025 Apr 15;16:3552. doi: 10.1038/s41467-025-58524-9 (PMC11997035; doi:10.1038/s41467-025-58524-9)
Supplement: Supplementary file 8 — Source Data [file 41467_2025_58524_MOESM8_ESM.xlsx]

## Sheet: Fig. 1e
										Normalized MGAT1 IHC stain area (%)
								Adjacent normal breast tissue	LA	LB	HER2+	TNBC
								33.5	52.4	29.9	22.3	89.4
								29.7	56.4	75.7	2.1	42.6
								12.4	14.5	32.3	6.6	90.6
								22.5	24.2	52.5	25.1	26.7
								9.5	63.7	21.5	32.5	20.8
								3	65.2	44.2	37.8	53.2
								9.4	20.3	68.1	17.9	91.5
								12.2	44.6	44	77.1	90
								48.1	12.5	31.3	7.3	50.3
								49	12.7	54.4	34.4	19.9
								17.1	1.8	66.3	71.4	23.3
								13.3	7.4	10	60.9	52.7
								9.1	23.7	15	64.5	58.7
								2.4	29.8	12.3	82.4	43.1
								5.6	21.9	23.2	74.9	24
								9.9	30.4	11.4	23.7	77.4
								6.8	26.6	14.2	20.8	78.5
								5.3	21.9	12.5	14.6	81.3
									20.2	29.2	26.9	26.7
									47.8	27.2	16.6	94.1
									15	9.6	29.4	24.4
									26.1	19.3	19.5	58.5
									57.4	21.4	10.8	81
									45.2	8.6	6.1	88.4
									4.4	12.3	13.6	35.5
									13.4	22.8	16.1	28
									47.1	28.1	19.1	73.3
									32.7	13.3	17.6	49.2
									28.6	24.1	26.3	45
									38.9	13.5	21.1	59.5
									12.6	11.8	11.9	91.3
									50.3	9.9	25.8	97
									35	21.8	13.3	65.4
									25.5	48.8	16.9	74.4
									3.9	31.9	8.8	68
									63.3	31.1	22.8	86.7
									31.3	27.9	20	76.6
									12.5	20.1	59.9	59.2
									33.7	52.1	59.8	60
									67.7	60	56.5	65.4
									18.5	22.8	46.4	80.7
									14.2		23.5	81.6
									73.1		23.6	55.5
									19.7			56.9
									18.4			24.7
									13.4			37
									13.8			55.1
									8.3			27.9
									1.9			32
									4.3			50.8
									15.5			59.1
									19.1			35.4
									17.6			49.8
									14.6			38
									2.8
									7.2
									6.5
									3.5
									16.5
									8.8
									6.2
									3.4
									8.3
									9.9
									3.8
									3.8
									3.6
									4.2

## Sheet: Fig. 1f
								MCF10A	MCF7	T47D	MDA-MB175VII	ZR7530	BT474	AU565	HCC1954	SKBR3	HCC1419	HCC2218	HCC1599	HCC1937	MDA-MB231	Hs578T	BT549	MDA-MB468	MDA-MB453	BT20
								MCF10A	MCF7	T47D	MDA-MB175VII	ZR7530	BT474	AU565	HCC1954	SKBR3	HCC1419	HCC2218	HCC1599	HCC1937	MDA-MB231	Hs578T	BT549	MDA-MB468	MDA-MB453	BT20

## Sheet: Fig.1h
		Relative touchign events between tumor-CD8+ T cell				Relative touchign events between tumor-Ki-67+ CD8+ T cell
	MGAT1	Hi	Lo		MGAT1	Hi	Lo
		0.0131446	0.0262097			0.00101112	0.00100807
		0.00865801	0.0318157			0.00108225	0.0082282
		0.00755287	0.02558			0.00151057	0.015467
		0	0.00126743			0	0
		0.00403226	0			0.00403226	0
		0.000524659	0			0	0
		0	0			0	0
		0	0			0	0
		0.00189633	0.00486224			0	0
		0.00425532	0.00682128			0	0
		0.00540541	0.00384172			0	0
		0.00470367	0.0106653			0.000470367	0
		0.00106781	0.00368809			0	0
		0.00275265	0.00508582			0	0.000953592
		0.00520833	0.0112436			0	0.00204429
		0.00147711	0.0123928			0	0.0013346
		0.00821596	0.0145889			0	0.00331565
		0	0			0	0
		0.00333	0.00646698			0	0.0010211
		0.033033	0.0514995			0.003003	0.0102999
		0.0438596	0.104137			0.00974659	0.0199812
		0.0501836	0.172093			0.00795594	0.034186
		0.0041841	0.0035497			0	0
		0.0158683	0.0985173			0.00329341	0.0243822
		0.0234493	0.114504			0.00075643	0.0335878
		0.0969388	0.0935961			0	0.00492611
		0.00840336	0.00676819			0	0.00169205
		0.109375	0.035473			0	0
		0.0177265	0.0272788			0	0.00133067
		0.0708484	0.0283645			0	0.0018105
		0.0383019	0.0534521			0	0.00278396
		0.0248489	0.0268978			0.00268637	0.00358637
		0	0.00151929			0	0.000303859
		0	0			0	0
		0	0.00255009			0	0.00182149
		0.00642792	0.0332481			0	0.00306905
		0.0124899	0.0464886			0.000402901	0.00692384
		0.0363436	0.1042			0.00605727	0.0269251
		0.0523625	0.495446			0.00638978	0.00299289
		0.0224299	0.567791			0	0
		0.0180662	0.424602			0.0131579	0.00405515
		0.0159744	0.00635989			0.0108539	0.0282242
		0.0259067	0.00308008			0.0132353	0.0182722
		0.0482456	0.018924			0.0113469	0.021549
		0.077094	0.4378			0.0117651	0.0288543
		0.140589	0.571345			0.0045139	0.0131822
		0.128896	0.405912			0.00433001	0.00643766
		0.0885736	0.580918			0.000815695	0.0197202
		0.0534372	0.529228			0.00731673	0.0136737
		0.197905	0.391684			0.00207393	0.0178117
		0.148485	0.19019			0.0145112	0.0340272
		0.103803	0.31476			0.00958132	0.0233927
		0.183322	0.166928			0.00821869	0.0123836
		0.133673	0.221919			0.0230329	0.0345783
		0.0903088	0.17188			0.0287638	0.0366122
		0.144645	0.176853			0.0248643	0.0370037
		0.101246	0.265463
		0.160279	0.388176
		0.0952297	0.252471
		0.184182	0.156705

## Sheet: Fig.2b
									Normalized cancer cell survival (%)
					Hours	WT 468			MGAT1-OE-468			MGAT1-KD-468
					0	30.3	24.6667	29.1667	28	31.2667	30.7	27	28.2667	28.8667
					24	46.3	51.5	48.8	56.9	55.3667	55.4	34.9	44.6333	39.9667
					48	50.7667	64.1667	50.8667	78.1	83.2333	74	45.8333	46.5	47.8
					72	64.2	71.6667	61.9333	83.7	86.4	80.3667	48.0333	45.2	42.2667

## Sheet: Fig.2c
											Percentage of positive CD8+ cells after 2D coculture
					TNFa+				IFNr				Granzyme B				Ki-67
				WT468	MGAT1-OE-468	MGAT1-KD-468		WT468	MGAT1-OE-468	MGAT1-KD-468		WT468	MGAT1-OE-468	MGAT1-KD-468		WT468	MGAT1-OE-468	MGAT1-KD-468
				62	50	70		45.5	38.9	52.5		19.1	17.2	25		12.6	4.56	24.5
				60	48.7	67.5		46.5	43	52		20.5	18.5	26.4		11	7.85	22.5
				62.5	50.5	72.8		42.9	40.6	53		18.7	16.7	24.6		13.5	5.65	25.8

## Sheet: Fig.2e
									Percentage of positive CD8+ cells after 3D coculture
			TNFa+				IFNr				Granzyme B				Ki-67
		WT468	MGAT1-OE-468	MGAT1-KD-468		WT468	MGAT1-OE-468	MGAT1-KD-468		WT468	MGAT1-OE-468	MGAT1-KD-468		WT468	MGAT1-OE-468	MGAT1-KO-468
		34	21.9	38.6		27.3	22.5	46		32.9	27.9	44.5		26	15.6	32.8
		33.5	24.1	39.6		27.5	22.8	45.8		33.8	30.3	52		27.7	21.5	33.5
		30.4	23.9	36.9		28.2	22	50.1		34.9	27.8	50.7		26.5	24	32.9

## Sheet: Fig.2f
							Normalized cancer cell survival (%)
		Hours	WT 468			MGAT1-OE-468			MGAT1-KD-468
		0	30	29	30.8	30	29	31	30	29.5	30.5
		24	37.3	39.1	40.2	42.8	41.6	41.8	34.1	31.2	30.8
		48	56.1	42.6	51.2	57.5	59.2	64.1	41.4	34.2	33.2
		72	57.8	50.2	55.2	66.8	81.2	76.5	40.4	35.6	31.5

## Sheet: Fig.2g
							Percentage of positive CD8+ cells after 2D coculture
		TNFa+ CD8+ cells					IFNr+ CD8+ cells					Ki-67 CD8+ cells
	WT 468	MGAT1-OE-468	MGAT1-KD-468			WT 468	MGAT1-OE-468	MGAT1-KD-468			WT 468	MGAT1-OE-468	MGAT1-KD-468
	39.2	35.9	50.4			14.6	13.2	21.3			16.5	16	21.2
	39.8	33.8	49.2			15.2	12.7	20.2			17	15.1	20.4
	41.1	34.4	47.2			16	11.2	22.8			16.3	14	21

## Sheet: Fig. 3b
						Sample order	WT	MGAT1-OE

## Sheet: Fig .3c
										Sample order		IgG control	IP: anti-CD73

[truncated: 104 more sheets: Fig.3h, Fig.3j, Fig. 4b, Fig .4d, Fig. 5a, Fig. 5b, Fig. 5e, Fig. 5f, Fig.5j, Fig.5m, Fig 6b, Fig.6f, Fig.6g, Fig 6i, Fig.6k, Fig. 6l, Fig. 6m, Fig. 6n, Fig. 6o, Fig. 6p …]
